# Supplementary material for: Combinatorial Effects of Free and Nanoencapsulated Forms of Cabazitaxel and RAS-Selective Lethal 3 in Breast Cancer Cells
Source: Pharmaceutics. 2025 May 17;17(5):657. doi: 10.3390/pharmaceutics17050657 (PMC12115222; doi:10.3390/pharmaceutics17050657)
Supplement: Supplementary file 1 [file pharmaceutics-17-00657-s001.zip]

Archive with 1 entries (1 files):
- pharmaceutics-3608454-supplementary.pdf
